# Supplementary material for: N-glycosylation Modification Reveals Insights into the Oxidative Reactions of Liver in Wuzhishan Pigs
Source: Molecules. 2024 Nov 5;29(22):5222. doi: 10.3390/molecules29225222 (PMC11596063; doi:10.3390/molecules29225222)
Supplement: Supplementary file 1 [file molecules-29-05222-s001.zip]

Archive with 1 entries (1 files):
- molecules-3281536-supplementary.pdf
